# Supplementary material for: Antioxidants Prevent Iron Accumulation and Lipid Peroxidation, but Do Not Correct Autophagy Dysfunction or Mitochondrial Bioenergetics in Cellular Models of BPAN
Source: Int J Mol Sci. 2023 Sep 26;24(19):14576. doi: 10.3390/ijms241914576 (PMC11340724; doi:10.3390/ijms241914576)
Supplement: Supplementary file 1 [file ijms-24-14576-s001.zip]

Archive with 2 entries (2 files):
- Supplementary Figures-finalPDF.pdf
- Uncropped membranes.pdf
